# Supplementary material for: Capture of Mouse and Human Stem Cells with Features of Formative Pluripotency
Source: Cell Stem Cell. 2021 Mar 4;28(3):453–471.e8. doi: 10.1016/j.stem.2020.11.005 (PMC7939546; doi:10.1016/j.stem.2020.11.005)
Supplement: Table S1. Expression Fold Change of Genes Proximal (<1 kb) to Open Chromatin Sites in Both FS Cells and EpiSCs, Related to Figure 5G [file mmc2.xlsx]

## Sheet: form.primed_peaks.FvP_logfc
GeneID	log2FoldChange	padj
Cer1	6.51497	2.30829e-06
Hoxb1	6.3674	0.0781712
Cfc1	6.2576	9.04365e-07
Hoxb2	6.04339	1.16224e-05
Hnf4a	5.76692	0.000825409
Hoxb3	5.14328	0.00239544
Tekt4	4.75513	0.071258
Pkd1l1	4.29617	0.000569225
T	4.23615	0.00176353
Gip	4.23396	0.0499755
Ccl20	4.23396	5.02287e-06
Grap	4.22539	0.0105347
Zbp1	4.00815	0.0055133
Armc4	3.9954	0.000906173
Barhl2	3.9915	0.00168221
Tnf	3.98573	0.0085544
Asb4	3.97325	0.000179781
Gsc	3.81981	0.00878346
Noto	3.73731	0.226541
Pkhd1l1	3.71587	8.0262e-06
Pax3	3.70356	0.00244899
Psmb8	3.68447	9.26708e-05
Wnt3a	3.6673	0.060464
Adgrf5	3.5938	0.000906173
Dgkk	3.58937	2.04711e-07
En2	3.49311	0.0160533
Tph1	3.47777	5.88403e-07
Tlx1	3.39575	0.0677044
Ccdc113	3.36038	0.0118889
Pyy	3.33762	0.0367732
Tdgf1	3.30755	4.72246e-05
Acsm3	3.25922	0.0969733
2310007B03Rik	3.23899	0.0208417
Gprc6a	3.21768	2.75819e-05
Cd79b	3.21492	0.000377434
Pear1	3.17627	0.00018316
Slc5a10	3.17187	0.0942128
Avpr1b	3.16191	0.118509
Cd93	3.13797	0.0303538
Gpx2	3.12046	0.000154034
Fam89a	3.06252	3.85205e-07
Egflam	3.02028	0.0250143
Sema6d	2.94712	0.000830023
Gbp4	2.83641	0.00320454
Sfn	2.80877	0.022635
Foxa2	2.80484	0.102362
Foxj1	2.7384	0.000897303
Ptgs1	2.72741	0.000565318
Adgb	2.68484	0.103617
Wif1	2.6428	0.0743588
Lta	2.64243	0.00905971
Morn3	2.63579	0.0530779
Il15ra	2.60637	0.000354519
Ccdc146	2.59066	0.00979162
Ly6a	2.57392	0.00598715
Tmem40	2.57158	0.00149572
Tsnaxip1	2.55535	0.00974377
Fam110c	2.51995	0.0122989
Plac8	2.48326	1.55713e-05
Barx2	2.39738	9.16663e-06
Tiam2	2.38332	0.000387239
Ak9	2.35998	0.0205999
Inpp4b	2.32806	0.014768
Wdr66	2.32313	0.0452198
Pax7	2.30667	0.0174279
Epx	2.30611	0.379047
Dnah6	2.30343	3.05537e-05
A730017C20Rik	2.25062	0.274957
Egr3	2.22286	0.00537318
Blnk	2.2224	0.00459605
Rarb	2.20535	0.0580021
Flt1	2.20132	1.36307e-06
Krt7	2.19044	0.0112156
Tmem156	2.18272	0.126961
Angpt2	2.17896	0.0954431
Nog	2.17817	0.0549543
Fgf16	2.16568	0.307063
Gbp9	2.16315	0.00824168
Col6a5	2.15327	0.079724
Galnt6	2.13638	0.00109222
Slc38a8	2.13544	0.295624
Ebf2	2.13157	0.0182063
BC016579	2.13015	0.265814
Kif26b	2.10405	0.0694846
Pmaip1	2.09615	0.10634
Rab37	2.09422	0.00235847
Nek11	2.0908	0.0743828
Ltb	2.08202	0.000282034
4930438A08Rik	2.05881	0.182092
Sost	2.05758	0.0891221
Sun3	2.05496	0.00694885
Fabp7	2.05093	0.0487582
Hoxc4	2.03388	0.206795
Bmper	2.03262	0.0573905
Kif27	2.02712	0.000481566
Mab21l2	2.02172	0.0615563
Mesp1	2.00447	0.467236
Angpt1	1.98251	0.129907
Anxa5	1.97035	3.11686e-11
Wnt7b	1.95696	0.0312469
Igtp	1.9546	0.00292888
Msln	1.9501	0.100278
Cldn9	1.93873	0.0277776
Mgll	1.9359	0.0786298
Cnpy1	1.92691	0.0516177
Irgm2	1.92271	0.00140122
Tecta	1.9223	0.138556
Pik3r6	1.90623	0.198185
Daw1	1.87845	0.216336
Gck	1.86324	0.0617468
Tacr2	1.86019	0.0649206
Chrm1	1.84963	0.211851
Magix	1.84783	0.0987226
Cfap45	1.82881	0.00368186
Tgfb1	1.81764	8.89915e-07
Mfsd6l	1.81609	0.333614
Unc5c	1.81557	0.00700001
Ddc	1.81439	4.84827e-05
Adgrg3	1.81064	0.498829
Gprc5a	1.80236	0.336447
Vil1	1.79831	0.000215491
Myof	1.79477	0.0229377
Crct1	1.79046	0.0158695
Amer3	1.78182	0.155884
Gcm1	1.77324	0.173582
Dnaaf1	1.76966	0.0891221
Clcnka	1.76325	0.106114
Krt8	1.75909	0.00120478
Armc3	1.751	0.235272
Tgfbr2	1.73779	4.07468e-06
Cubn	1.73562	0.0134098
Rprml	1.73346	0.00447107
Mpeg1	1.7265	0.239183
Tspan32	1.72618	0.0702613
Wnt11	1.71415	0.0244978
Plet1	1.71374	0.0037923
Hck	1.70849	0.144283
Dlgap2	1.70007	0.0406767
Cyp26b1	1.69771	0.178324
Foxc1	1.66699	0.00199364
Ifitm1	1.66383	0.0628233
Plaur	1.6637	0.0501189
Xlr4a	1.66202	0.532191
Cfap126	1.65623	0.00243401
Dmrtb1	1.65263	0.248899
Cyp11a1	1.65049	0.0608611
Kirrel2	1.63687	0.0528706
Grrp1	1.62561	0.0913586
Slit2	1.61999	0.146301
Tap2	1.6129	0.000450072
Ptpre	1.60767	0.0649611
Bmp7	1.5911	0.0987226
Adam19	1.58671	0.00123683
Lrrc6	1.58364	0.0183413
Agpat9	1.57552	0.065216
Lbp	1.56882	0.0740599
Ube2u	1.567	0.232587
Adra1d	1.56534	0.0883022
Fzd10	1.55657	0.000453647
Prdm14	1.54811	0.285412
Id1	1.54408	0.0129733
Pdzk1ip1	1.54374	0.0307409
Slc38a5	1.5437	0.0181016
Lamb3	1.53682	0.0502481
4932411E22Rik	1.53608	0.568162
Krt16	1.52029	0.423197
Plxna4	1.51596	0.0808833
Trim67	1.51227	0.0148986
4933427D06Rik	1.51079	0.297109
Slc15a1	1.51023	0.27728
Il13ra1	1.50752	0.000426839
Upb1	1.49897	0.531037
Agpat3	1.4893	1.09775e-10
Cpvl	1.47415	0.564615
Dmrt2	1.46669	0.313053
Nhlh1	1.46248	0.458119
Trim17	1.46025	0.312371
Ankrd33b	1.45973	5.37808e-05
Hormad2	1.45725	0.313912
Tmem184a	1.45263	0.171018
Kiss1r	1.45232	0.0519332
Cabp4	1.44866	0.326585
Col1a1	1.44255	0.26872
Ntrk1	1.4336	0.555513
Trdn	1.42253	0.588998
Psors1c2	1.41199	0.194538
Cxcl10	1.40564	0.0796871
Spry4	1.3944	0.145142
Tlr5	1.38752	0.108787
Gm973	1.38256	0.133385
Mcc	1.37031	0.000201142
Lrrk1	1.36027	0.0177102
Rapgef3	1.35303	0.0225291
Gm14137	1.34614	0.132129
Gal	1.34161	0.394374
Vwa5b1	1.34097	0.32257
Pxdc1	1.33334	3.73146e-05
Endou	1.32948	0.643283
Plau	1.32792	3.64765e-06
Wnt4	1.31676	0.105893
Cldn10	1.3098	0.480792
Cysltr1	1.28773	0.00367685
Lrcol1	1.27489	0.636893
Slc7a7	1.27116	3.75162e-05
Pkdcc	1.26981	0.0010858
2200002D01Rik	1.26521	0.249204
Fam210b	1.25998	0.000403908
Samd9l	1.25689	0.313606
Pmepa1	1.2545	0.0260486
Klhdc8a	1.24742	0.445535
Wfdc1	1.24591	0.598032
Kcnc4	1.24459	0.232849
Kif9	1.24448	0.0199057
Stra6l	1.24372	0.081839
Il10rb	1.22673	0.0787446
Dact1	1.22325	0.0462533
Il6ra	1.2145	0.0313476
Fgg	1.20091	0.504262
Thrb	1.19655	0.458678
Lgals9	1.19496	0.647343
Cfi	1.1868	0.306537
Iqcd	1.18484	0.170137
Chrm3	1.18233	0.409706
Dsg2	1.18046	0.00140967
Ccdc180	1.17707	0.4379
Krt42	1.17569	0.216497
Ttll10	1.17233	0.341966
Tmem255a	1.17217	0.510305
Atp1a2	1.17152	0.297617
Slc44a4	1.16765	0.187024
Itgb3	1.16174	0.34489
Spock1	1.15494	0.210325
Slc4a11	1.14598	0.00292888
Prr15	1.14118	0.243855
Traf3ip2	1.14027	0.00690335
Sgk2	1.13969	0.633534
Nab2	1.13575	0.00287984
Pdzrn4	1.13077	0.45355
Irgc1	1.12957	0.486634
Tnfrsf12a	1.12267	0.00331887
Twist2	1.12213	0.155026
Fosl1	1.12036	0.160595
Efcab10	1.11665	0.0500551
Tas1r1	1.10662	0.26924
Cacna2d3	1.10464	0.194029
H60b	1.10219	0.362417
Gsdmd	1.09929	0.161417
Lama3	1.0967	0.0474986
Epas1	1.09626	0.0381986
Meox1	1.09579	0.697906
Cfap69	1.09326	0.0126645
Psca	1.09122	0.615686
Hs6st3	1.08992	0.724926
Lrrc18	1.08833	0.126759
Csmd3	1.07278	0.586223
Dok2	1.07225	0.160838
Prss22	1.07029	0.454859
Ctsw	1.06555	0.549737
Serpina3n	1.05215	0.643782
Igfbp7	1.04865	0.549776
Nxph4	1.04628	0.26004
Col6a4	1.04453	0.298009
Tgfb2	1.04345	0.401864
Rerg	1.04343	0.155237
Sema3e	1.03952	0.065898
Hepacam2	1.03226	0.141695
Tinagl1	1.02768	0.226899
Hpn	1.02552	0.467236
Krt17	1.02324	0.215566
Oacyl	1.0206	0.379047
Dydc2	1.01813	0.0630608
Tsga10ip	1.01408	0.139319
Guca2a	1.01027	0.77511
Emb	1.00174	0.00329098
Ap1m2	1.00102	0.634376
Pla2g2e	0.998619	0.556746
Msx1	0.995737	0.454317
Parp10	0.995692	0.0506978
Fam101a	0.992165	0.206447
Cxcl17	0.991792	0.768556
D7Ertd443e	0.990036	0.442737
Adm2	0.989266	0.0820415
Kif19a	0.984731	0.355131
Them5	0.977802	0.251395
Spef1	0.976837	0.155884
B9d1	0.971653	0.00216749
Fam83g	0.966954	0.00046733
Irf5	0.966335	0.386763
Meis2	0.965808	0.565526
Krt18	0.959897	0.098298
Gjb2	0.959574	0.176265
Ptpn7	0.954306	0.319431
Cnksr1	0.939149	0.298022
Hpx	0.933321	0.724397
Mical2	0.923864	0.196678
Chst15	0.922642	0.00568614
Adgrg1	0.920603	0.117649
Vill	0.917247	0.0499828
Acvrl1	0.912274	0.410802
Tnfrsf8	0.906145	0.203683
Opn4	0.898706	0.596789
Gm853	0.898314	0.569851
P4ha2	0.895396	0.0064436
Gbp8	0.888093	0.574901
Sparcl1	0.886854	0.622749
Fam19a1	0.882447	0.769489
Dhrs3	0.881437	0.217816
Tmem125	0.880962	0.313011
Relt	0.873465	0.0128501
Gfi1	0.870517	0.653008
Trpc3	0.868864	0.292821
Cd7	0.866824	0.721381
Ltf	0.857462	0.471609
Hoxd8	0.851654	0.787842
C1ra	0.850201	0.506695
Mmp14	0.846133	0.0128501
Nanog	0.84341	0.0137013
AI661453	0.842396	0.116352
Jade2	0.832324	0.0228684
Cfap61	0.830669	0.210032
Hspb7	0.826025	0.799826
Efnb1	0.821134	0.570857
Hoxd9	0.820421	0.850051
Psd4	0.82009	0.269456
Ahnak2	0.819646	0.309103
Mfap4	0.81899	0.492749
Them4	0.81875	0.194029
1700040L02Rik	0.816946	0.760394
Arhgdib	0.80901	0.526924
Atp2c2	0.804824	0.466528
Foxd1	0.803327	0.799911
Tnfrsf1b	0.801583	0.0738061
Has2	0.800607	0.0391574
Wfikkn2	0.796344	0.678652
Pon2	0.794741	0.304886
Qrich2	0.794679	0.203883
Sp8	0.792065	0.591914
Tppp3	0.787986	0.43135
Eno4	0.787537	0.307415
Kdf1	0.787023	0.450766
Catip	0.784021	0.259292
Kng1	0.777279	0.726582
Fsip1	0.776086	0.323079
Kcnj12	0.774665	0.509719
Cdc42ep1	0.773831	0.202746
Mef2b	0.773292	0.631663
Hivep3	0.772407	0.474573
Loxl4	0.771838	0.420638
Ndufa4l2	0.771567	0.54314
Cldn7	0.770467	0.606997
Btn1a1	0.769103	0.631377
Rbfox1	0.768696	0.445168
Hcrtr1	0.768296	0.722463
Fkbp14	0.764717	0.244595
Nek10	0.763614	0.490481
Laptm5	0.760313	0.68755
Gm15557	0.760274	0.728981
2610528J11Rik	0.759281	0.73061
Tmsb4x	0.759179	0.0308038
Atpaf2	0.758166	0.0339341
Lhx9	0.755376	0.644582
Acp5	0.75484	0.102877
Drg2	0.753946	0.0228974
Egln3	0.750786	0.222526
Wt1	0.748749	0.288436
Marveld2	0.747759	0.0507056
Zfp36	0.746186	0.125115
Chmp4c	0.740722	0.0580128
Gdpd5	0.738681	0.250214
Upk2	0.737396	0.767709
Bicc1	0.735584	0.283885
Kremen2	0.735174	0.125634
Mfap3	0.734861	0.0298485
Elac2	0.734228	0.118426
Plekhf2	0.734179	0.00931982
Fos	0.733231	0.282381
Pth1r	0.730732	0.421398
Spo11	0.727612	0.651488
Card10	0.726696	0.144704
Cda	0.725386	0.24145
Nudt4	0.722294	0.0462648
Myadm	0.720896	0.0331782
Rnf144b	0.719033	0.0697475
Cyyr1	0.713894	0.396104
Lmcd1	0.713095	0.417199
Spp1	0.712916	0.33701
Camk2b	0.711353	0.0295615
Islr	0.709158	0.831103
Uncx	0.705623	0.828274
Id3	0.704932	0.706119
Itgb7	0.704359	0.210022
Slc25a45	0.701782	0.557739
Irak2	0.700966	0.250601
Lpar5	0.699947	0.586444
Sgms2	0.699365	0.326941
Nes	0.69886	0.00119893
Nr2f2	0.696647	0.793319
Abr	0.69401	0.0740599
Ubxn10	0.693686	0.523326
Iba57	0.691844	0.111414
Llgl2	0.683932	0.195965
Mroh6	0.682143	0.264813
Lmna	0.681577	0.117241
Tmem163	0.680945	0.624729
Ntrk2	0.680464	0.53346
Zfp827	0.677529	0.0331782
Arl4d	0.677211	0.299926
Gprc5c	0.676359	0.213354
Fmn1	0.672985	0.207424
Dusp2	0.672767	0.274603
Sh3rf2	0.671269	0.728955
Itga2	0.669113	0.815001
Spocd1	0.668273	0.743818
Gpsm3	0.667687	0.213556
Tnip1	0.662321	0.0317973
Tmcc3	0.660785	0.295872
C3	0.657674	0.474944
Obscn	0.657075	0.631663
Dnaic2	0.656616	0.44062
Papln	0.655107	0.764689
Rap1gap2	0.654646	0.159643
H2-Q10	0.651961	0.256054
Atxn1	0.651707	0.323687
Mup6	0.648242	0.42217
Gm6525	0.642899	0.834558
BC024139	0.641988	0.837062
Fam114a2	0.641491	0.0130966
Hus1	0.640398	0.0230747
Shtn1	0.636211	0.360097
Myo15	0.630295	0.400964
Tnfrsf25	0.624405	0.494692
Gid4	0.623732	0.0474349
Wnt9a	0.621227	0.557739
Steap1	0.620965	0.135778
Myh6	0.620817	0.426757
Snf8	0.620762	0.048083
Elmo1	0.619659	0.166783
Gm10134	0.618758	0.723528
Nfix	0.611118	0.7786
Ppp1r14d	0.610974	0.285458
Cd40	0.610951	0.149598
Slc22a15	0.609103	0.348094
Ckm	0.603524	0.763816
Cnn2	0.602752	0.0627625
Cacna2d4	0.60193	0.613817
Rnf213	0.601752	0.356443
Slc18a1	0.60165	0.42906
4933415A04Rik	0.601487	0.536443
Slc2a9	0.598382	0.630442
Pamr1	0.592964	0.727494
Fgf5	0.592825	0.28841
Cyb5r2	0.590292	0.351541
Atox1	0.590231	0.111324
Nudt18	0.589206	0.269492
Bcl3	0.588713	0.593181
Dapk2	0.588392	0.311204
Trim11	0.588117	0.133913
Trabd2b	0.585453	0.63382
Rftn2	0.585394	0.528283
Spata17	0.585099	0.503312
Arhgef37	0.584112	0.622556
Gm9949	0.582197	0.625929
Ccdc38	0.581577	0.858438
Rftn1	0.581237	0.0777804
D1Pas1	0.579973	0.847836
Ffar2	0.579972	0.854851
Tmprss6	0.579855	0.850005
Cd82	0.579322	0.503971
Cldn6	0.579215	0.642255
Rab3b	0.577971	0.322026
Nphs1	0.577674	0.569097
G3bp1	0.573062	0.120424
Pcp4l1	0.571504	0.518914
Mum1l1	0.567612	0.00148904
Ces5a	0.564129	0.792697
Cstb	0.563795	0.00865627
Def6	0.563427	0.0347263
Fstl3	0.563264	0.204938
Axin2	0.562569	0.468662
Lif	0.56165	0.207436
Abcg2	0.559324	0.0371356
Pla2g5	0.55591	0.611054
Lrrk2	0.553083	0.126706
Pdgfa	0.552977	0.400429
Dmtn	0.552927	0.348601
Cd300a	0.548704	0.68395
Sox21	0.547639	0.856955
Mrgprf	0.54724	0.678589
Ccdc69	0.546567	0.511576
Vcl	0.544704	0.0923449
Zdhhc23	0.542076	0.489732
Adamts12	0.541711	0.712237
Mustn1	0.540231	0.706244
Cox4i2	0.538681	0.712482
Cish	0.536513	0.149038
Cd248	0.535991	0.573438
Cpne1	0.532339	0.744978
Tiparp	0.531273	0.0253115
Kcnk6	0.530881	0.49817
Syt12	0.529928	0.850051
Btn2a2	0.525562	0.665368
Ankrd36	0.524755	0.866144
Comp	0.523433	0.499873
Lrrc59	0.522353	0.109874
Lhfpl2	0.519907	0.224034
Gdpd3	0.519159	0.702992
Sparc	0.517781	0.316575
Cdc42ep4	0.5175	0.22183
Aipl1	0.51621	0.49576
Scamp1	0.515473	0.106114
Enpp4	0.515287	0.509549
Dap	0.511803	0.178621
Sema6a	0.511105	0.350155
Fgfrl1	0.505932	0.310574
Lst1	0.505682	0.805717
Srms	0.504697	0.791622
Hoxb9	0.504383	0.868265
Pam	0.503995	0.134324
Eras	0.50097	0.374994
Casp8	0.497863	0.221888
Mctp2	0.497405	0.38487
Pacrg	0.496822	0.510073
Ddit4	0.496472	0.293031
Anxa6	0.495975	0.175043
9130008F23Rik	0.493675	0.625586
Cfap57	0.492071	0.743252
Bmp1	0.491884	0.305553
Gpx4	0.49139	0.281706
Zfp618	0.490875	0.548102
Derl2	0.487466	0.0398956
Sphk1	0.486465	0.861246
Rcan2	0.485716	0.565159
Lzts1	0.483959	0.696138
Rassf6	0.483596	0.503388
Tagln2	0.483529	0.247625
Antxr2	0.48251	0.480854
Plp2	0.482119	0.0306278
Ccdc80	0.48161	0.76121
Ano2	0.480452	0.897072
Jmjd6	0.476275	0.0296898
Myo5c	0.475034	0.378579
Ror2	0.473262	0.527254
R3hdml	0.472212	0.843236
Cfap53	0.470884	0.649054
Grb7	0.469017	0.296852
Pglyrp1	0.465659	0.755239
Mbnl1	0.464073	0.133428
Galnt12	0.463327	0.267356
Zhx3	0.461256	0.615541
Foxp4	0.460595	0.29728
Shisa5	0.459144	0.0510994
G6pc3	0.458541	0.105024
Lor	0.458121	0.708207
Itga7	0.457297	0.643782
Clstn2	0.45619	0.690193
Rsad2	0.45519	0.819476
Mgst2	0.454653	0.857222
Irf6	0.452161	0.0846705
Rai14	0.451115	0.144463
Morc4	0.450808	0.169384
Ptprk	0.449856	0.0818144
Cuedc1	0.449583	0.61227
Pecam1	0.44932	0.390037
Fbxl13	0.447198	0.787346
Smad9	0.4457	0.654911
Kcnd3	0.445283	0.878628
Il18	0.444	0.475293
Adamtsl5	0.442212	0.693634
Fbxo4	0.44178	0.276198
Akr1c18	0.441592	0.846475
Nprl3	0.440787	0.137448
Hsf5	0.440746	0.726228
Mgat4e	0.440629	0.910881
H2-DMb2	0.437109	0.868215
Dact2	0.435309	0.0537077
Nfkb2	0.433666	0.179701
Zpbp	0.433629	0.58196
Fas	0.433189	0.642142
Krt222	0.432721	0.605677
Igf2	0.432651	0.789389
Wwtr1	0.432512	0.206288
Mfap3l	0.432269	0.467315
Srsf12	0.428606	0.470154
Mlx	0.427179	0.0282421
Fam134c	0.425806	0.0786298
Gpr3	0.422424	0.75605
Atp5g1	0.421945	0.166618
Ykt6	0.421544	0.158733
Lrig1	0.421011	0.449447
Myo1d	0.417794	0.391591
Ube2z	0.41771	0.100035
Lrrc2	0.414144	0.631514
Nfkbia	0.413182	0.29005
Cideb	0.412464	0.791004
Zmpste24	0.409487	0.217901
Stk36	0.409289	0.509752
Nox4	0.409166	0.343447
Serinc5	0.408845	0.603271
Prrg2	0.407724	0.0840565
Il1r2	0.405429	0.819413
Gap43	0.405411	0.458678
Chac1	0.404342	0.610931
Ncoa7	0.404026	0.26776
Scn4a	0.402936	0.873791
Slc47a2	0.402811	0.865712
Nipal4	0.402129	0.761298
Adamts1	0.401805	0.370164
Podxl	0.400445	0.448533
Vdr	0.399321	0.88854
Dstn	0.398725	0.0992449
Gar1	0.397673	0.252603
Evi5l	0.397652	0.506605
Clint1	0.39738	0.21351
Slc9a3r1	0.397351	0.336691
Gosr1	0.396929	0.135506
Nfic	0.396677	0.448266
Myh7	0.396413	0.898612
Ccdc124	0.396001	0.126906
Golga7b	0.39546	0.914576
Hic1	0.394941	0.795192
Etfa	0.392428	0.204781
Efnb2	0.392405	0.403563
Foxp1	0.391907	0.320086
Cdo1	0.390993	0.467315
Anpep	0.390295	0.637063
Timm10	0.387882	0.160033
Trim34a	0.387284	0.41438
Ccdc89	0.387254	0.42103
Man1a2	0.387016	0.126632
Slc31a2	0.385845	0.114749
1700007G11Rik	0.385788	0.531592
Stat6	0.38514	0.0669851
Cd164l2	0.383666	0.780334
Tasp1	0.383437	0.101545
Rap1b	0.38285	0.0313476
Tnfrsf4	0.382798	0.677172
Atf4	0.38207	0.45355
Fgf21	0.381878	0.817947
Iqck	0.378178	0.380515
Gm6658	0.376931	0.385993
Adrb2	0.376157	0.690193
Mis12	0.376118	0.133385
Atp10a	0.376097	0.387252
Gpn2	0.375398	0.397067
Hsd11b2	0.37529	0.88986
Ankrd40	0.37466	0.234803
Adamts13	0.374151	0.88258
Guk1	0.373896	0.335482
Fstl4	0.373744	0.771181
Rara	0.373307	0.454317
Mrps23	0.37165	0.127711
Cadm4	0.371058	0.456726
Tgfb1i1	0.370947	0.523832
Slc25a41	0.370406	0.919836
Abhd6	0.370388	0.304392
Stard13	0.369483	0.35969
Zfp385b	0.366939	0.698401
Acox1	0.364626	0.279958
Bnc1	0.364512	0.812919
Espn	0.363927	0.820767
Nat9	0.363549	0.136636
Sptbn1	0.362869	0.318109
A430105I19Rik	0.361003	0.623954
Pim2	0.360441	0.570857
C1qbp	0.359981	0.138651
Tspan7	0.359833	0.139948
Plekhm1	0.359509	0.305553
Zdhhc1	0.359322	0.581579
Synpo2l	0.358277	0.77441
Kiz	0.358199	0.305969
Xbp1	0.358036	0.12248
Acsl6	0.357745	0.580535
Srxn1	0.357039	0.499971
Skil	0.356294	0.242792
Mapk7	0.355623	0.452245
Ptpn12	0.351448	0.267055
Atxn7l3b	0.351216	0.26567
Mcts2	0.349457	0.150942
Gm9047	0.348597	0.7905
Slc39a3	0.34841	0.37444
Sh3pxd2b	0.34706	0.699968
Cacna1d	0.346644	0.820946
Trib3	0.346032	0.641458
Dclk3	0.345721	0.835421
Igf2r	0.344	0.370757
Gja1	0.34355	0.499046
Rassf3	0.343482	0.41633
Arhgef16	0.34315	0.66976
Polr2k	0.342712	0.159643
D630003M21Rik	0.341701	0.815204
Spint5	0.339524	0.944263
Ffar3	0.339523	0.935018
1700029P11Rik	0.339523	0.922914
Ninj2	0.338281	0.866978
Traf4	0.337567	0.159672
Smox	0.337249	0.600288
Itpkb	0.336942	0.57482
St18	0.336926	0.921338
Ankmy1	0.335745	0.848981
Lrrc32	0.33518	0.87323
Supt4a	0.333454	0.432344
Rsph3a	0.33141	0.317672
Arid5b	0.330387	0.670071
H1f0	0.329799	0.516615
Gm9817	0.329056	0.949872
Tmod3	0.328923	0.0371356
Krt80	0.32858	0.859435
Stambpl1	0.325817	0.51634
Cinp	0.325643	0.256861
Utrn	0.324792	0.464069
Gng5	0.324741	0.0570053
Slc38a6	0.323938	0.400964
Lmx1a	0.323402	0.940254
Ftsj3	0.322814	0.490026
Ppp2r5a	0.322043	0.0569002
Sh3glb1	0.321913	0.288472
Nub1	0.32161	0.0646268
Hmox1	0.321484	0.455689
Snrnp25	0.320034	0.345778
Slu7	0.319595	0.357093
Tuba4a	0.319251	0.475253
Atp5d	0.317315	0.0974001
Evpl	0.317284	0.835089
Rock2	0.316745	0.320297
Stx7	0.31657	0.356348
Rtn4	0.316256	0.336691
Batf2	0.31569	0.941521
Zbtb38	0.315071	0.33701
Tspan9	0.315068	0.575147
Hbs1l	0.314971	0.211041
Lrp10	0.31391	0.26872
Fbxw11	0.313834	0.260061
Atp2b4	0.313676	0.779386
Atf3	0.313275	0.531462
Zzef1	0.312458	0.433984
Gdf5	0.31139	0.885261
Ccin	0.309678	0.868967
Reep6	0.307888	0.753019
Tex2	0.307796	0.259366
Sipa1	0.307647	0.527081
Jazf1	0.306318	0.708931
Hmg20b	0.305636	0.210025
Mfap5	0.305544	0.835817
4930415F15Rik	0.305528	0.763951
Frmd8	0.305289	0.280537
Oxtr	0.30472	0.908174
Wipf3	0.304529	0.611855
Pou3f1	0.300749	0.505095
Rhbdl1	0.300383	0.835421
Prkar1a	0.298601	0.264206
Tmem51	0.298399	0.467317
Wnt5a	0.298264	0.866435
Tulp2	0.298148	0.66976
Tnfrsf11a	0.29799	0.691399
Ttc9	0.296741	0.50662
Stard3	0.294672	0.533748
Elovl1	0.29364	0.408435
Ccdc64b	0.293317	0.88431
Dusp3	0.29263	0.256996
Cdh18	0.29238	0.829953
Col7a1	0.29217	0.709679
Fat1	0.290252	0.510695
Ube2ql1	0.290245	0.702509
Samd4	0.289677	0.474012
Lifr	0.289044	0.707595
Rsad1	0.288674	0.736283
Ppfibp1	0.288124	0.257287
Sptan1	0.286787	0.366685
Fam173b	0.286463	0.513238
Dda1	0.285672	0.487719
Slc28a3	0.28558	0.892285
Lsm12	0.283534	0.282174
Taok3	0.282493	0.499082
Cradd	0.282306	0.481444
Ap1s3	0.281962	0.537656
Padi4	0.281687	0.779781
Sh3pxd2a	0.280334	0.647343
Tns2	0.28027	0.74756
Kctd3	0.278789	0.351331
Rbbp7	0.278638	0.274112
Taok1	0.277177	0.485641
Slc2a7	0.276648	0.913757
Dcaf10	0.276068	0.665766
Farp1	0.275425	0.474979
Arl5a	0.274279	0.462435
Cltb	0.274117	0.454341
Bcl2	0.273631	0.658238
Slc1a4	0.273131	0.583524
Chd9	0.272914	0.561485
Hr	0.272391	0.747017
Elk4	0.272352	0.503762
Sec11a	0.271412	0.208076
Ppfibp2	0.270499	0.538571
Cntnap2	0.27007	0.711802
Engase	0.269545	0.401108
Fbxo6	0.268635	0.629966
Gpr4	0.268344	0.724581
Dbi	0.26822	0.35519
Smad6	0.267513	0.565535
Jtb	0.267493	0.297616
Eral1	0.267469	0.345775
Mettl23	0.266628	0.232849
Psmb9	0.266069	0.611049
Agpat2	0.265236	0.309084
Smad1	0.264818	0.502737
Nid2	0.264703	0.596454
Ticam1	0.264698	0.516757
Ikzf2	0.264641	0.79103
Gpatch4	0.263639	0.642419
Arid3a	0.263089	0.604162
Bend4	0.262787	0.509549
Ccdc78	0.262753	0.866619
Ovca2	0.262595	0.676641
Psmc3ip	0.262333	0.15946
Tpm1	0.261608	0.593728
Tmem161a	0.260659	0.292821
Aicda	0.260011	0.840489
1810043G02Rik	0.259351	0.584266
Kng2	0.258172	0.930102
Cxxc5	0.25807	0.516757
Gosr2	0.25763	0.529396
Itpr3	0.256965	0.688645
Nptx1	0.256179	0.870353
Pdlim7	0.255488	0.334045
Axl	0.254695	0.76121
Fam222b	0.254122	0.55673
Dad1	0.253747	0.451891
Mcur1	0.25362	0.557255
Bex1	0.253401	0.320499
Slc39a1	0.252281	0.147005
Porcn	0.251975	0.725009
Ehhadh	0.251645	0.709747
Hoxd13	0.251579	0.858359
Soat1	0.248293	0.677108
Cdsn	0.248002	0.83307
Psmc5	0.247957	0.638264
Cenpb	0.246511	0.638264
Tfap2e	0.246467	0.963573
Vezf1	0.246148	0.677108
Rap1a	0.245565	0.21353
Fut1	0.244539	0.793169
Runx3	0.244485	0.941264
Ccdc117	0.244001	0.369633
Zdhhc2	0.243945	0.361
Gbgt1	0.243369	0.866619
Arhgap44	0.242343	0.710357
Gpkow	0.242242	0.371058
Slc25a15	0.242139	0.475293
8030462N17Rik	0.241896	0.307904
Srp68	0.241507	0.42226
Ccnjl	0.241174	0.822565
Tnfsf9	0.240062	0.656135
Nfatc3	0.238601	0.517357
Efna1	0.23849	0.721943
Synj2	0.238444	0.714233
Ccnd1	0.237478	0.711987
Pcsk1n	0.237459	0.735065
Map3k14	0.23725	0.626146
Fkbpl	0.236479	0.580535
Ebna1bp2	0.23637	0.531592
Prcp	0.23596	0.320114
H13	0.235926	0.490752
Itga1	0.23579	0.787514
Acsf2	0.235711	0.781367
Lgals1	0.235572	0.703243
Necap2	0.235441	0.501541
Phldb2	0.234878	0.735735
Pdzrn3	0.234476	0.85918
Zfp69	0.233231	0.625053
Orai1	0.23275	0.463201
1810062G17Rik	0.232644	0.905661
Alg5	0.232065	0.444243
Tubg1	0.231433	0.414193
Sgms1	0.231252	0.631663
Rsph3b	0.230161	0.540986
Wdr26	0.230127	0.374569
Slc6a20a	0.229716	0.95238
Spata1	0.229233	0.68744
Dpep2	0.22922	0.911232
Brms1	0.229062	0.64216
Tceal7	0.228852	0.75261
Pros1	0.228503	0.715135
Dus2	0.228025	0.452742
Gpatch3	0.227823	0.740531
Esp8	0.227686	0.873791
Ube2n	0.227395	0.473968
Pid1	0.226571	0.743252
Pofut2	0.226237	0.432063
Zdhhc12	0.225066	0.472994
Haus2	0.224984	0.439745
Spry1	0.224563	0.610751
Mxd4	0.224293	0.802058
Mas1	0.224085	0.930128
Snx3	0.221704	0.509015
Ccdc151	0.221684	0.735065
1600002K03Rik	0.221551	0.688909
1700001C19Rik	0.221372	0.84133
Cryl1	0.220628	0.660578
Susd4	0.220596	0.719404
Ank1	0.220521	0.861789
Tbrg4	0.22044	0.643782
Trmt10a	0.220433	0.391409
BC051628	0.220189	0.854851
Arhgap27	0.219962	0.677108
Flnb	0.219346	0.743535
Cdc42bpg	0.219225	0.680967
Ptp4a2	0.218917	0.144448
Myo5b	0.218597	0.865633
Trim14	0.217769	0.846033
1810055G02Rik	0.216917	0.650947
Tm9sf2	0.216232	0.39701
Lsm11	0.216056	0.569801
Pld5	0.215871	0.92552
Lypd6b	0.215869	0.875706
Actg1	0.215656	0.46273
Sync	0.215647	0.85934
Trak2	0.214582	0.581574
Il6st	0.214068	0.503388
Mgat3	0.212672	0.816622
Bag3	0.212196	0.650489
Erlin1	0.212133	0.518753
Cfdp1	0.210984	0.325486
Afap1	0.210811	0.780503
Gm26620	0.210676	0.874853
Slk	0.21015	0.570109
Tob1	0.209759	0.717589
Gtf2f1	0.209702	0.508657
Wdr1	0.209434	0.642142
Raet1e	0.209396	0.857222
Gm10382	0.209142	0.933092
Anapc16	0.209109	0.45138
Mrpl42	0.209031	0.20264
Fhit	0.208674	0.834639
Mpg	0.207613	0.481149
Foxo1	0.207598	0.742441
Haus3	0.207188	0.578342
Steap2	0.206888	0.701004
Zdhhc21	0.206207	0.522574
Zbtb7b	0.206037	0.441637
Rrp1	0.205798	0.537367
Ftsj1	0.20563	0.563283
Commd3	0.20478	0.764583
Ndufb7	0.204733	0.396997
Mrps10	0.20446	0.266324
Bicd2	0.204305	0.622556
N4bp1	0.203771	0.519489
Ccnc	0.202836	0.431923
Ehd4	0.201992	0.680571
1600014C23Rik	0.201245	0.900824
Psmd6	0.201102	0.580258
Sbno2	0.200943	0.613722
Fbxl20	0.200837	0.594725
Rsl1	0.200809	0.606479
Mybbp1a	0.200077	0.701004
Tfam	0.19984	0.54598
Plvap	0.199308	0.86422
Kdelr2	0.198939	0.44557
Ap3s1	0.198875	0.470193
Ssbp1	0.198233	0.458182
Pomp	0.197819	0.523196
Prkar1b	0.197515	0.857222
Sh3bgrl2	0.197208	0.637526
Cdipt	0.195932	0.577468
Tmed7	0.195292	0.375945
Slc2a10	0.195228	0.907183
Rad51	0.194811	0.549155
Akap12	0.194019	0.75032
Shcbp1l	0.193731	0.838785
5730455P16Rik	0.193489	0.578671
Trim6	0.19307	0.677172
Dtnbp1	0.191701	0.540538
Myeov2	0.191524	0.477864
Cd300lf	0.19119	0.942921
Slit3	0.190846	0.80164
Galnt3	0.190168	0.895132
Ptprr	0.189698	0.965239
Smap2	0.188433	0.714513
Lmbrd1	0.188311	0.57127
Herc1	0.187649	0.647343
Sdf4	0.187604	0.402297
Lipa	0.187057	0.645197
Mtfr1l	0.186928	0.555513
Zfp454	0.186231	0.788637
Mast2	0.185723	0.708428
Ubtf	0.185567	0.677172
Cacnb4	0.185532	0.950417
Tmem259	0.184587	0.619397
Gxylt1	0.184244	0.710784
Fam46b	0.183856	0.827552
Hacd2	0.183713	0.578107
Plagl2	0.183603	0.825867
Reep4	0.183371	0.662551
Shmt2	0.183071	0.768374
Letm1	0.182897	0.682662
Pstpip2	0.182545	0.842344
Greb1	0.18253	0.873201
Smarcd2	0.182216	0.510611
Bsg	0.181673	0.493474
5830473C10Rik	0.181669	0.930731
Map4k3	0.181506	0.515349
Tcf19	0.181076	0.785513
Hopx	0.181026	0.86662
Gipc3	0.180206	0.961259
Higd1a	0.180043	0.516757
Mafk	0.17989	0.736772
Arf6	0.179303	0.618907
Nfatc2	0.179241	0.787784
Ppp1r26	0.179163	0.68276
Sytl1	0.179061	0.890734
Acrbp	0.178911	0.795441
Saraf	0.178694	0.610167
Lamc1	0.178569	0.747026
Ehd1	0.177633	0.674157
Rdh5	0.177319	0.864983
Ywhab	0.177244	0.709679
Ddx3x	0.177136	0.696122
Ccnyl1	0.177005	0.665367
Clic5	0.176771	0.932165
Rtcb	0.176277	0.509719
Tchh	0.175892	0.917748
Rela	0.175313	0.670879
Ak1	0.175006	0.805441
Atp6v0e	0.174915	0.535863
Ocln	0.174782	0.901855
Psmd3	0.174772	0.677869
Litaf	0.174753	0.766865
Ndst2	0.173816	0.674047
Eif1a	0.172881	0.651488
Cluh	0.172579	0.819413
Polr2e	0.172566	0.583541
Stac3	0.172558	0.91098
Smndc1	0.172392	0.612272
Fam129a	0.172171	0.870023
Ly6e	0.171631	0.744399
Ap3b2	0.171188	0.901855
Mfsd12	0.171018	0.732175
Camk2d	0.170479	0.79245
Fndc3c1	0.170451	0.727752
Pax8	0.170424	0.951271
Itpa	0.170124	0.79364
Utp11l	0.169915	0.299522
E130012A19Rik	0.169582	0.784015
Yaf2	0.169021	0.567788
Ocstamp	0.168909	0.93107
Bnip3l	0.168755	0.571308
Vopp1	0.168738	0.710282
Chchd1	0.168511	0.625053
Marveld3	0.167994	0.884243
Dnajc1	0.167866	0.677869
Mrpl20	0.166799	0.81373
Zfp354b	0.166466	0.841598
Grid1	0.165992	0.84679
Rfxank	0.165744	0.622556
Rybp	0.165512	0.708586
Lsr	0.165479	0.736287
Cln8	0.165019	0.491765
Asph	0.164351	0.612913
Dhx8	0.164102	0.722613
Ccdc97	0.164077	0.722949
Otulin	0.163348	0.715409
Csnk1d	0.163234	0.68769
Ufsp1	0.162351	0.745413
Dnajb1	0.161851	0.606997
Lysmd2	0.161531	0.725009
Itpr1	0.16141	0.76121
Arhgef26	0.161366	0.878339
Otud3	0.160847	0.747182
Bdkrb2	0.160647	0.918079
Adat2	0.160484	0.649352
Itsn2	0.159796	0.719404
Wdr55	0.159595	0.728981
Map1lc3b	0.15932	0.631663
Psmb7	0.159197	0.521841
Itga5	0.15907	0.813043
Slc35c1	0.159045	0.739383
Srsf2	0.15892	0.813028
Mbd5	0.15827	0.725009
Trip10	0.157774	0.704259
Lrrc57	0.15771	0.63136
3010026O09Rik	0.157517	0.642142
Stk16	0.157432	0.75672
Ddi2	0.157332	0.779781
Tmub2	0.156949	0.766541
Stt3b	0.156672	0.519489
Mief1	0.156661	0.72316
Hal	0.156628	0.945783
D1Ertd622e	0.156606	0.707184
Rapgef4	0.156363	0.96357
Fbxo9	0.156288	0.695214
Mras	0.155647	0.874298
Gucd1	0.155433	0.669571
4833439L19Rik	0.154906	0.706119
Pts	0.154057	0.79364
Dner	0.154008	0.927476
Rhot1	0.153997	0.462741
Nfkbib	0.152788	0.698796
Uggt1	0.152201	0.698253
Slc19a1	0.151773	0.789969
Crls1	0.150998	0.644041
Smarce1	0.150877	0.761031
Rpgrip1l	0.150316	0.831388
Usp45	0.149381	0.580535
Ibtk	0.149259	0.677172
Slc35a4	0.149153	0.779434
Zfp423	0.149053	0.903958
Chmp1a	0.148364	0.709747
Atxn7l3	0.148225	0.796006
Per2	0.148123	0.903073
Dsc2	0.147572	0.87064
Atp9a	0.14737	0.831097
Pgbd1	0.146932	0.736709
Ube2e2	0.146849	0.718367
Slc14a1	0.14682	0.969036
Spint2	0.14638	0.84133
Suv420h1	0.146091	0.706119
Cst3	0.146068	0.817307
Rps6kl1	0.145832	0.871048
Tmem246	0.145805	0.742617
Mterf4	0.145744	0.648431
Casp9	0.14513	0.723429
Spg7	0.14492	0.75605
Mmp25	0.1447	0.892285
Fhl3	0.144218	0.81016
Cracr2b	0.144017	0.89002
Rbm20	0.143992	0.914576
Myzap	0.143676	0.956409
Nol12	0.14291	0.7817
Scyl2	0.142719	0.64216
Cd276	0.141987	0.779626
Plekhd1	0.141771	0.865633
Usp12	0.139578	0.66244
Mrpl11	0.138779	0.657275
Usp36	0.138703	0.856955
Ppp4r1	0.138533	0.746451
Rab13	0.138374	0.828214
Rbm28	0.138148	0.754855
Rrp15	0.137759	0.706244
Rpl19	0.137446	0.683157
Dus4l	0.137259	0.710357
Agpat1	0.137233	0.726228
Dmbx1	0.136555	0.96746
Ten1	0.136499	0.706119
March3	0.13638	0.866929
Asb8	0.136228	0.797054
Dpm2	0.136158	0.793319
Igbp1	0.136091	0.514946
Prdm13	0.135905	0.938361
Trappc10	0.135139	0.760394
Krt77	0.134924	0.954578
Rpia	0.134687	0.714002
Prkrip1	0.133046	0.651488
Fastkd5	0.132955	0.826109
Jph1	0.13237	0.80521
Tmem258	0.132353	0.663064
9930012K11Rik	0.131451	0.83451
Mfsd11	0.131177	0.825281
Clybl	0.131056	0.734423
Tmem127	0.130472	0.75605
Cep135	0.129463	0.814326
BC022687	0.129446	0.867973
Psmf1	0.129268	0.78408
Gabpb2	0.129024	0.839262
Vwa8	0.128601	0.73399
Rnf130	0.128471	0.856574
Rabif	0.128189	0.648431
Polr3g	0.12773	0.678238
Hemk1	0.12758	0.690587
Usp3	0.126943	0.843125
Gm19345	0.12655	0.966277
Nr2f1	0.126525	0.948694
2810004N23Rik	0.126518	0.698653
Eml6	0.125719	0.878133
Dyrk3	0.125523	0.848369
Stk38	0.124753	0.761212
Srp14	0.123631	0.384338
Gripap1	0.123478	0.833834
Nf1	0.123377	0.833296
Fam20a	0.122237	0.969182
Stk24	0.121921	0.726651
Nol4l	0.12178	0.91036
Bcap29	0.121377	0.862856
Rnf126	0.12126	0.832096
Ldhal6b	0.120951	0.92577
Irf2bp2	0.120635	0.813043
Nrbf2	0.120246	0.779797
Mvp	0.120042	0.89263
Pisd	0.119886	0.636346
Tecpr2	0.119845	0.826775
H2-Q4	0.119732	0.803274
Exoc6b	0.119268	0.843236
Tbc1d9b	0.119111	0.826109
Dusp8	0.118885	0.892285
Ube2d1	0.118649	0.835089
Cgrrf1	0.118638	0.780813
Fem1a	0.118307	0.780813
Eif3j1	0.118127	0.780813
Traf3ip1	0.117945	0.860852
Tceal5	0.11774	0.814582
Cttn	0.117685	0.8029
Zfp772	0.117346	0.840791
Tmem110	0.117117	0.71075
Prpf18	0.117072	0.66976
Dnajc5	0.116617	0.779797
Rpl27a	0.115892	0.750789
Gan	0.115776	0.870134
Ranbp17	0.115533	0.737022
Cdk18	0.115506	0.896113
Git2	0.115363	0.748145
Tceal8	0.115194	0.830395
Cntnap1	0.115186	0.932165
Rdx	0.115057	0.727199
Slc5a5	0.114498	0.922914
Dok7	0.1141	0.957516
Tbcel	0.113966	0.799664
Fcgrt	0.113858	0.932885
Ddx1	0.113822	0.72681
Vasp	0.113639	0.766865
Dusp28	0.112973	0.866619
Mrpl50	0.112895	0.767303
Ttc39c	0.112597	0.867909
Mak16	0.112553	0.848369
Arl13b	0.112284	0.730515
Sumo1	0.111938	0.772818
Xlr3a	0.111058	0.979317
Ebag9	0.111001	0.715972
A2m	0.11098	0.934022
Abhd11	0.110814	0.827457
Deb1	0.110502	0.822225
Trim44	0.110324	0.844751
Ing1	0.110151	0.798142
Qsox2	0.10975	0.785127
Tk2	0.109589	0.789777
Msi2	0.109536	0.836705
Prkcd	0.109263	0.816173
Copa	0.108645	0.792112
Klhl12	0.108451	0.79103
Mvb12a	0.108344	0.593355
Rtfdc1	0.1081	0.825631
Psmd1	0.108099	0.745409
Suds3	0.107993	0.779797
Myg1	0.107579	0.866265
Mrpl54	0.107401	0.687843
Exosc9	0.107279	0.798112
Mllt11	0.107182	0.794759
BC030867	0.107002	0.833115
Socs2	0.106968	0.836609
Plxnd1	0.106937	0.927723
Sel1l3	0.106547	0.801284
Snx11	0.106031	0.843236
Serpinh1	0.10519	0.853862
Med8	0.105053	0.858359
E2f6	0.104758	0.854958
Zfp933	0.104572	0.771329
Atg9a	0.104377	0.830132
Helz2	0.104278	0.913001
Myo1f	0.103895	0.978826
Sec22b	0.103879	0.726651
Vwa1	0.103275	0.917733
Coq9	0.102532	0.706244
Lrrfip1	0.101594	0.816609
Rhot2	0.101398	0.891336
Naa16	0.101351	0.814582
Mrgbp	0.101138	0.702098
1500009L16Rik	0.100554	0.835089
Pex3	0.09948	0.753048
Notch3	0.0993981	0.921848
Cmtm6	0.0993776	0.725782
Dpp8	0.0993655	0.815204
Ormdl3	0.0992759	0.885665
Fkbp6	0.0990752	0.982362
Gm281	0.099074	0.9826
Brox	0.0988906	0.760012
Nat8	0.0988604	0.971488
Coasy	0.098464	0.826109
Tatdn2	0.0984271	0.891702
Bag2	0.0983189	0.795529
Snrpf	0.0982653	0.817054
Cdc42se1	0.0980002	0.823443
1810013L24Rik	0.0979504	0.759854
Fndc3a	0.0976817	0.831698
Ogfr	0.0973639	0.85934
1110037F02Rik	0.0972898	0.839454
Cdc42ep2	0.0971311	0.930538
Zfp866	0.0969489	0.832276
Polr3h	0.0968763	0.876768
Ppid	0.0968161	0.799084
Mrpl34	0.096742	0.884268
Xk	0.0957769	0.831052
Gfod1	0.0957365	0.926635
Psmd13	0.0957034	0.817947
Tti2	0.0952818	0.837028
Triap1	0.0948145	0.824167
Cnih1	0.0941587	0.620228
Zfp354c	0.0941365	0.87844
Pinlyp	0.0940839	0.971245
Itpr2	0.0940623	0.937436
Lrrc28	0.093606	0.831698
Oser1	0.0936029	0.766532
Pde10a	0.0935442	0.93402
Otud7b	0.0934654	0.840138
Eif2ak1	0.092965	0.901855
Cd81	0.092874	0.760175
Pbx2	0.0928594	0.855202
Wdr13	0.092777	0.847334
Fktn	0.0926976	0.860805
Klhdc3	0.0923137	0.800116
Spr	0.0919545	0.852498
Gse1	0.0914261	0.913697
Aplp1	0.0913694	0.884247
H2-Aa	0.0905959	0.973637
Ucn2	0.0905509	0.975896
Rpp40	0.0902891	0.779781
Hs2st1	0.0902777	0.848506
D6Wsu163e	0.0900791	0.832089
Prkd2	0.09005	0.872752
Rad23a	0.0900427	0.845613
Mknk1	0.0899942	0.883477
Tmem81	0.0898319	0.887706
Upk1b	0.0888101	0.959982
Apoo-ps	0.0886289	0.748056
Eif3g	0.0884869	0.802254
Nop16	0.0883117	0.821586
Mgarp	0.0879795	0.91036
Ube2j2	0.0878363	0.87222
Pick1	0.0878086	0.850051
Dnaic1	0.0877797	0.923458
Asb6	0.0877524	0.914576
Tmem101	0.0877306	0.8104
Lca5l	0.0873397	0.963802
Uvrag	0.0872995	0.842571
Arhgef33	0.0871769	0.971609
Bex4	0.0870686	0.798112
Ergic2	0.087041	0.768325
Cactin	0.086967	0.911574
Apba3	0.0869337	0.884291
Tbxa2r	0.0868609	0.97333
Kansl1	0.086229	0.854851
Arfip2	0.0862122	0.849432
Ube2l3	0.0861239	0.892282
Mef2a	0.0856912	0.870927
Sart1	0.0852994	0.881304
Nr4a1	0.0850454	0.924351
Eci2	0.0848881	0.800749
Exo5	0.0844618	0.83378
Lef1	0.0843071	0.934202
Plekhh3	0.0839996	0.901631
Epc2	0.0839897	0.87363
Rnf5	0.083683	0.850051
Heca	0.0835352	0.908316
Ccdc84	0.0826462	0.896752
Cmpk2	0.0826309	0.949093
Fars2	0.0826258	0.834558
Slc10a7	0.0824959	0.848369
Mrpl2	0.0823134	0.80413
C1rl	0.0820176	0.955546
Psen1	0.0819174	0.867385
Nt5dc1	0.0818679	0.851181
Bco2	0.0818057	0.938415
Nr2e1	0.0816635	0.982759
Atf7	0.081608	0.91036
Cox6a1	0.0814053	0.781859
Herpud1	0.0807818	0.909184
Paf1	0.0806936	0.871886
Tmem63b	0.0804679	0.866047
Mboat2	0.080436	0.793376
Zfp523	0.0804167	0.897838
Sirt2	0.0802319	0.877123
Dhx33	0.0799925	0.926688
Xylb	0.079446	0.92577
Nutf2	0.0794333	0.890071
Suclg1	0.0792291	0.80986
Hax1	0.0790501	0.857742
Luc7l3	0.0788849	0.871819
Btf3l4	0.0787158	0.859476
Kazald1	0.078678	0.978611
Mrps31	0.0784394	0.842344
Ecsit	0.0782196	0.872081
Aurkaip1	0.0778548	0.848694
Khdrbs1	0.077533	0.895757
Klhl26	0.0773903	0.857569
Arfgef2	0.0768986	0.884315
Rmdn3	0.0762341	0.892312
Rps3a1	0.0755853	0.795494
C330018D20Rik	0.0754566	0.950541
Aida	0.0753592	0.880148
Pabpc1	0.0752703	0.901855
Caskin2	0.0750837	0.920399
Nkx2-2	0.0748207	0.982549
Ptk7	0.0748097	0.867923
Tomm34	0.0743459	0.871344
Cldnd2	0.0743237	0.982549
Sugp1	0.0741499	0.905407
Churc1	0.073913	0.909637
Cdc6	0.0737934	0.908316
Ccdc6	0.0729256	0.910173
Pmm2	0.0723698	0.928719
Nxn	0.072279	0.918305
Itpripl2	0.0719469	0.822096
Ankrd65	0.0718831	0.982759
Colgalt1	0.071853	0.848506
Elavl2	0.0717784	0.869493
Chuk	0.0715338	0.880148
Guca1a	0.0712231	0.952542
Morn1	0.0707094	0.900955
Shf	0.0705779	0.933353
Zcchc17	0.0705396	0.891124
Stx16	0.0705094	0.879843
Nudt11	0.0702976	0.88258
Mtif3	0.0702411	0.807794
Tsen54	0.0700693	0.87844
Uhrf1bp1l	0.0692898	0.898825
Lonp1	0.0684756	0.879843
Uqcrc1	0.0681609	0.86756
Tbc1d5	0.0679285	0.887837
Ndufa2	0.0678697	0.827698
Chrm4	0.0677074	0.970021
Nsun2	0.0676916	0.878187
Timm10b	0.0676315	0.924351
Med29	0.0673204	0.911574
Dip2a	0.0672839	0.907831
Mapkapk2	0.0668594	0.936286
Rad23b	0.0665179	0.859822
Mrpl52	0.0664889	0.866978
Il12rb1	0.0663203	0.92552
Twistnb	0.066174	0.91034
Btaf1	0.0659062	0.918998
Numb	0.0658326	0.914503
Slain2	0.0656454	0.896752
Cir1	0.0654066	0.878339
Mpp1	0.0653369	0.898612
Spryd3	0.0650988	0.911236
Gm16253	0.0650609	0.971636
Ccdc9	0.0646863	0.893612
Arl15	0.0646848	0.852207
Dohh	0.064616	0.892624
Ssu72	0.0645556	0.823557
Prdm15	0.0644945	0.892285
Mfge8	0.0644928	0.933353
Mcph1	0.0644702	0.879477
Nradd	0.0637036	0.911574
Zfyve28	0.063435	0.978611
Nans	0.063184	0.840791
Bmp2k	0.0631139	0.923458
Rpl5	0.0627384	0.848519
Fmnl2	0.0626982	0.926635
Vamp3	0.0625481	0.840791
1110059E24Rik	0.0624242	0.859476
Stim2	0.0622864	0.920389
Mgat5	0.0622048	0.934502
Timm8b	0.0621392	0.895757
Srsf6	0.0612996	0.949632
Cct5	0.0612562	0.80521
Disp1	0.061177	0.93107
Vapb	0.0608911	0.866704
Zfp715	0.0607234	0.909795
Tpbg	0.0604951	0.919292
Ythdf1	0.0604341	0.933092
Sh2b3	0.060029	0.943446
Sh3yl1	0.0599866	0.924914
Uqcr11	0.0598835	0.906459
Pdss2	0.0598585	0.911574
Arl4c	0.0595501	0.930056
Pgap3	0.0589028	0.923458
Ifnar2	0.0587567	0.933092
Fnbp1l	0.0586345	0.895667
Iscu	0.0583983	0.848325
Mars2	0.0582774	0.897181
Tmem33	0.0580965	0.880646
Prpsap1	0.0579622	0.92577
Pi4k2b	0.0578999	0.868003
Lsg1	0.0578881	0.924452
Atg4d	0.0574718	0.898511
Psma5	0.057132	0.923404
Lrrn4	0.056939	0.953146
Ryk	0.0565489	0.875715
Srbd1	0.0564085	0.866619
Foxj3	0.0563286	0.91036
Hcfc1r1	0.0560834	0.948018
Bin3	0.0560683	0.925337
Cdkn2d	0.0558577	0.871108
Hsph1	0.0554896	0.945574
Nr2c2ap	0.0554145	0.915958
Ap3b1	0.0552877	0.895132
Wdr95	0.0552158	0.990216
Usp15	0.0551571	0.881373
Clta	0.0551036	0.875152
Axdnd1	0.0550275	0.97259
U2af1	0.0542869	0.897531
Spint1	0.0542792	0.945783
Gm26596	0.0541183	0.984707
Gipc1	0.0539293	0.917243
Comt	0.0538597	0.923296
Vti1b	0.0527246	0.91572
Tmem59	0.0526919	0.913289
Txndc12	0.0520088	0.901855
Ppp1r15a	0.0513941	0.94919
Alg1	0.0510163	0.927461
Cmtm8	0.0508312	0.931665
Plekha6	0.0508224	0.97437
Ppp1r15b	0.0507389	0.927476
Desi1	0.0507167	0.945924
Ssx2ip	0.050404	0.909076
Zmat2	0.0500194	0.905086
Peg3	0.0498196	0.973166
Zak	0.0496487	0.938415
Stk11	0.0491187	0.926877
Ranbp10	0.0491042	0.934771
Zfp280b	0.0488792	0.95033
Cmtm7	0.0484878	0.948654
Tmem147	0.048115	0.932361
Gpatch2	0.0473853	0.933919
Pard6b	0.0462514	0.941366
Spryd4	0.0461029	0.922914
Tpd52l2	0.0457774	0.9094
Setd4	0.0456949	0.941264
Acta2	0.0454093	0.983736
Mrpl9	0.0453699	0.921958
2310030G06Rik	0.0448671	0.970046
Rrs1	0.0447148	0.954578
A130010J15Rik	0.0443666	0.890104
Pvr	0.043805	0.970362
6820408C15Rik	0.0437322	0.974085
Cox19	0.043729	0.96357
Dhrs1	0.0433217	0.93107
Rhbdf1	0.0433084	0.971245
Simc1	0.0431732	0.92577
Rrp8	0.0431227	0.941264
Tssc4	0.043024	0.954578
Slc52a2	0.0422215	0.948694
Ncoa2	0.0417901	0.95017
Taf1	0.0414883	0.951446
Med13l	0.0414551	0.958473
Schip1	0.0414018	0.966806
Snx19	0.04117	0.940443
Ly6g6d	0.0410906	0.98164
Zfyve19	0.0409057	0.941264
Wdr18	0.0408298	0.950098
Zfp428	0.0402405	0.971529
Bod1l	0.0391785	0.959921
Mcm8	0.0391741	0.921228
Pcbp2	0.0390428	0.948866
Stk4	0.0384588	0.95238
Me2	0.0381112	0.93107
Zfp384	0.0380753	0.95647
Arfgap2	0.0377955	0.951271
Pik3r2	0.0375335	0.966817
Sptlc1	0.0371459	0.95983
Srsf9	0.0369445	0.957427
Ddrgk1	0.036165	0.944294
Zfp207	0.0361036	0.948581
Mbtps1	0.0359526	0.95089
Mrpl47	0.0358364	0.945783
Clpp	0.0358197	0.947357
Slc25a25	0.0357362	0.945574
Rictor	0.0357288	0.955113
Shc1	0.035554	0.938415
Spsb1	0.0354901	0.971882
Acap1	0.035316	0.981673
Atp6v1b2	0.0351349	0.945783
Nsun5	0.0349757	0.965614
Prickle3	0.0349084	0.971636
Trpv4	0.0348463	0.982759
Hist3h2ba	0.0347252	0.959005
Ola1	0.0347111	0.899593
Smyd5	0.0344083	0.962393
Fam172a	0.0341596	0.969182
Gnas	0.0337163	0.95238
Txn2	0.0337086	0.947357
Hars	0.0336788	0.945783
Ube2v2	0.0332884	0.946961
Hars2	0.0331557	0.954591
Hsd17b14	0.0328778	0.9826
Sema5a	0.0328684	0.978067
Safb	0.0327481	0.969444
Lrba	0.0327294	0.962211
Trim39	0.0320273	0.958978
Myrf	0.0319773	0.974723
Pdss1	0.0319357	0.972627
Snap23	0.0315918	0.936748
Wipf2	0.0314859	0.964823
Fut11	0.0314624	0.956865
Smg9	0.0313214	0.963573
Ppp5c	0.0312731	0.959521
Ppp4c	0.0312178	0.952279
Tcfl5	0.0306689	0.959836
Zfp777	0.0304956	0.964823
Oraov1	0.03047	0.965407
Tns1	0.0304446	0.9826
BC048403	0.0304224	0.959836
Tnks2	0.0302371	0.93832
1700017B05Rik	0.0301974	0.970667
Tcp1	0.0299343	0.918348
Flad1	0.029778	0.955546
Ripk4	0.0296263	0.971636
Smad5	0.0294679	0.962035
Mrps12	0.0293401	0.970007
Papd7	0.0291978	0.968578
Rhbdd1	0.0291428	0.970126
A730015C16Rik	0.02882	0.991766
Atg101	0.0286929	0.959836
Csnk1g1	0.0282062	0.960872
Parp3	0.0281381	0.977733
Napg	0.0278784	0.950633
Rcan1	0.0276375	0.957543
Ptgr2	0.0276257	0.962362
Kdm2a	0.0275127	0.969036
Smg6	0.0274469	0.97452
Sc5d	0.0271945	0.969036
Trp53rkb	0.0270225	0.975896
Hdac6	0.0270198	0.977823
Ift88	0.0270128	0.962362
H2-Ab1	0.0267248	0.9826
Ppif	0.0266437	0.969036
Adipor2	0.0266156	0.952327
Chpf	0.0266088	0.961679
Tmem104	0.0265796	0.979655
Cdc42	0.0265216	0.929848
Casp6	0.0264218	0.970645
Ccz1	0.0259001	0.955376
Dnajc30	0.0257545	0.966998
Prune	0.0253424	0.959836
Cog6	0.0252623	0.936618
Cyb5r4	0.0252407	0.94822
Aire	0.0251899	0.991413
Rpl29	0.0250969	0.964535
Parva	0.0247761	0.979655
Pigf	0.0245103	0.969725
Sipa1l2	0.0239569	0.974967
Zdhhc18	0.0238107	0.967733
Sra1	0.0237956	0.945924
Kazn	0.0235014	0.977185
Snx16	0.0233503	0.955817
Atp8b2	0.0233281	0.974512
Lysmd3	0.0230998	0.966795
Mon2	0.0229899	0.972881
Armc9	0.0228268	0.982186
Igf2bp1	0.0227485	0.97874
Fgf1	0.022337	0.992794
Tstd3	0.0222045	0.972881
Gatad2b	0.0221042	0.975177
Cenpq	0.0220045	0.949093
Tmem242	0.0217912	0.962855
Slc35f6	0.0217533	0.964535
Fam229b	0.0217073	0.981174
Chd4	0.0215782	0.978067
Tbc1d7	0.0215547	0.975568
Fam160b2	0.0213491	0.974723
Wbp5	0.0201675	0.970602
Hpcal1	0.0201368	0.980264
Mien1	0.0200218	0.963573
Rcor2	0.0197297	0.982759
Cox6b1	0.0195945	0.961189
Rps6kc1	0.0193554	0.969036
Lrp5	0.0191951	0.981576
Phf5a	0.0191395	0.982161
Zfhx4	0.0190995	0.982759
Mtfmt	0.0190769	0.966817
Mark4	0.0190359	0.982549
Vps13d	0.0189968	0.977823
Rlim	0.0187167	0.974723
Calca	0.0187056	0.983077
Bcl2l1	0.0185332	0.977185
Pfdn5	0.0182718	0.969036
R3hdm4	0.018244	0.978971
Polg	0.0182343	0.976167
Ubl5	0.018007	0.964535
Eef2kmt	0.0178358	0.98164
Gtpbp4	0.0177518	0.961774
Me1	0.0176234	0.97882
Rab11a	0.0175216	0.961027
Grhl3	0.0173082	0.987957
Ptpn21	0.0172346	0.984062
Brip1	0.0171909	0.982549
Dctn3	0.0169659	0.974156
Zfand6	0.0169363	0.96794
Dgkg	0.0165402	0.992311
Acp1	0.0163786	0.972627
Nsun3	0.0163536	0.982549
Nelfe	0.0156921	0.977733
Myo1b	0.0155252	0.981664
Pkd2	0.0152507	0.982549
Fbln2	0.0152472	0.993497
Stk35	0.0145294	0.982759
Stra6	0.014378	0.995407
Zfhx3	0.0140894	0.985956
Exosc8	0.0140776	0.968828
D430042O09Rik	0.014015	0.983445
Calr	0.0139669	0.981221
Sbsn	0.0139217	0.991413
Ippk	0.0136994	0.982549
Baz2a	0.0136917	0.983013
Narfl	0.0135943	0.9826
Pmfbp1	0.0133555	0.994193
Tnks	0.0132366	0.983445
B2m	0.0131232	0.986315
Gas2l3	0.0129121	0.983129
Nfyc	0.012706	0.985018
Rho	0.0123843	0.993827
Cptp	0.0123473	0.985018
Mbd3	0.0122262	0.984412
Hsd17b11	0.0115706	0.987862
Msrb3	0.0111561	0.991413
Gulo	0.0111486	0.991015
Igsf21	0.0110524	0.991744
Higd2a	0.01097	0.981021
Cep68	0.0108407	0.985111
Slc35a5	0.0108019	0.984707
Farsa	0.0107998	0.986528
Wdr11	0.0107843	0.985018
Atp6v1c1	0.0106361	0.981336
Osbpl5	0.0106122	0.990452
Rab31	0.0103953	0.982765
Cngb1	0.0102563	0.994607
Sh3bgrl	0.0101301	0.986449
Pigm	0.00985487	0.984487
Sf3b4	0.0097382	0.991041
Cgn	0.00969198	0.991413
Atl3	0.00943833	0.9826
Zfp108	0.00938223	0.990219
Ezh1	0.00927767	0.99251
Myrfl	0.00900494	0.998068
Slc9a1	0.00881352	0.990609
Rap1gds1	0.00843772	0.982765
Ik	0.00818804	0.9826
Ppm1a	0.00803407	0.986315
Atrn	0.00789092	0.990216
Tmem135	0.00752827	0.987862
Tnfrsf10b	0.00720187	0.990386
Fjx1	0.00672565	0.994066
Nolc1	0.00659008	0.992667
Bnipl	0.00651817	0.997123
Gm4707	0.006426	0.993827
Lias	0.00641175	0.987957
Wasf2	0.00609283	0.992621
Mark2	0.00595287	0.992667
Dhcr7	0.00579751	0.99251
Sorbs3	0.00562114	0.993497
Slc38a2	0.00561502	0.994093
Smek1	0.00555403	0.994093
Arcn1	0.00534456	0.990219
Rab35	0.00530991	0.99158
Ropn1l	0.00527144	0.996006
Smim20	0.0050973	0.98869
Myo7a	0.00494654	0.997123
Top1	0.00494613	0.992794
Mul1	0.0047222	0.993827
Ets1	0.00455244	0.996006
Zfp869	0.00453834	0.992297
Mob4	0.00442986	0.991992
Tmem37	0.00398109	0.996006
Cd3eap	0.00391047	0.996006
Ttc34	0.00331853	0.997833
Scrn3	0.00331276	0.994066
Sos1	0.00330827	0.995123
Elof1	0.0032483	0.996006
Sft2d1	0.00319738	0.995407
Rpl21	0.00295	0.994549
Tcf20	0.00272893	0.994607
Coa7	0.0020551	0.997397
Jak3	0.00165442	0.998616
Rasa2	0.00152228	0.996903
Kti12	0.00145662	0.99837
Pja1	0.00138849	0.997546
Noc4l	0.000942507	0.998695
Zfp418	0.000869672	0.998616
Col5a1	0.00068337	0.999529
Rhod	0.000545628	0.999127
Ctdsp1	0.000195032	0.999772
Phf2	2.66054e-05	0.999953
Ccr7	-3.25855e-05	0.999953
Fitm2	-0.000298517	0.999586
Ctcf	-0.000744443	0.998879
Ddx41	-0.000773119	0.998326
Wdr93	-0.000833204	0.999131
Nudt9	-0.000971534	0.998154
Mthfd1l	-0.00107713	0.998179
Rita1	-0.00117779	0.998338
Xrcc6	-0.00125767	0.998197
Prcc	-0.00169106	0.997449
Dnaaf5	-0.00173823	0.997123
Snrnp70	-0.00211353	0.996432
Rps15	-0.00212499	0.994058
Rptor	-0.0022257	0.997123
Zfp407	-0.00233258	0.996573
Ppp3ca	-0.00244838	0.995963
H2-D1	-0.00247029	0.997128
H2-Q2	-0.00276256	0.998879
Riiad1	-0.0028648	0.998417
Taf1a	-0.00334917	0.996128
Ilk	-0.00358953	0.992667
Zcchc24	-0.00364833	0.99587
Cdca8	-0.00371701	0.993497
Dnajc3	-0.00390871	0.99158
Snx9	-0.00408222	0.994071
Nhp2l1	-0.00408536	0.993827
Tbck	-0.0042048	0.993909
Rpa1	-0.00425986	0.992794
Ulk4	-0.00430205	0.99616
Ttc17	-0.00454502	0.992667
Rnf10	-0.00490999	0.992661
Lama4	-0.00517059	0.997123
Dnajc16	-0.0053535	0.992667
Aif1l	-0.00545176	0.995697
Ddx6	-0.00560748	0.992621
Xpo7	-0.00561107	0.992621
Apbb2	-0.00618688	0.992667
Bcl7b	-0.00668235	0.99158
Stk38l	-0.00676564	0.991413
Prpf4b	-0.00751377	0.990452
Ppp2r3d	-0.00754663	0.990452
Pwwp2b	-0.00777276	0.994066
Dph1	-0.00802254	0.99158
Zc3h14	-0.0082696	0.984707
Rpl13	-0.00830626	0.982983
Xrcc1	-0.00837522	0.988635
Mau2	-0.00860702	0.986212
Rft1	-0.008917	0.985018
Myef2	-0.00919045	0.982759
Actr1b	-0.00948907	0.985018
Gm17655	-0.00953081	0.987195
Rabl2	-0.00975054	0.991653
Dlst	-0.00981126	0.984707
Smim24	-0.00996671	0.993827
Armc8	-0.0101966	0.981021
Cklf	-0.0102306	0.984487
E230025N22Rik	-0.0104351	0.993519
Slc2a1	-0.0105297	0.987806
Exoc1	-0.0105743	0.987227
Rad17	-0.0109967	0.981174
Sec13	-0.0113385	0.984487
Atp5o	-0.0115107	0.977829
Btf3	-0.0115433	0.973908
Sec14l1	-0.0117344	0.983951
Mier1	-0.0120329	0.980264
Mrpl18	-0.012094	0.982759
Ap2a2	-0.012131	0.9826
Pofut1	-0.0125274	0.985018
Zbtb24	-0.0125602	0.9826
Med24	-0.0127214	0.983445
Mut	-0.0132042	0.975568
Ift46	-0.0132815	0.978611
Ly6g5b	-0.0133664	0.992667
Micu3	-0.013373	0.982549
Rem2	-0.0134899	0.989567
Dus3l	-0.0137439	0.985018
Mrpl19	-0.0138631	0.982549
Rbm8a	-0.0139464	0.980251
Mrps28	-0.014263	0.975568
Fscn2	-0.0144946	0.993056
Thap11	-0.0145765	0.978806
Ubr2	-0.0147974	0.982759
Syt13	-0.0149999	0.990606
Plcxd2	-0.0159633	0.981673
Gm9830	-0.0160956	0.971609
Gm12355	-0.0163771	0.9826
Gbp7	-0.0165312	0.99404
Mtx2	-0.016784	0.978611
Mllt1	-0.0172549	0.9826
Pop1	-0.0173122	0.982765
Agps	-0.0175397	0.967193
Mtg1	-0.0175497	0.981221
E2f7	-0.0181239	0.98164
Memo1	-0.0181893	0.966277
Actb	-0.0184212	0.97815
Zbtb40	-0.0184521	0.9826
Tpcn1	-0.0187457	0.9826
Tm6sf2	-0.0188958	0.990452
Jag2	-0.0190691	0.981349
Zwilch	-0.019102	0.969611
Ncstn	-0.0194068	0.977604
Cyp4x1	-0.0196793	0.990452
Mcfd2	-0.0199293	0.961774
Flt3l	-0.020062	0.985018
Tspan15	-0.020211	0.981336
Sh3rf1	-0.0204329	0.982549
Brf1	-0.0205289	0.981673
Gadd45gip1	-0.0208735	0.977733
Gls2	-0.0214186	0.976167
3110082I17Rik	-0.0215358	0.975568
Asun	-0.0216743	0.975686
Klf16	-0.0224239	0.977185
Dazap1	-0.0229581	0.963234
Fam49b	-0.0230453	0.957516
1700007K13Rik	-0.0232468	0.9826
Cntfr	-0.023264	0.982759
Map3k1	-0.0234801	0.976314
Dynll1	-0.0235077	0.965239
Opa3	-0.02352	0.975157
Wbscr22	-0.0237069	0.972206
Gabrr1	-0.0239092	0.99251
B3gntl1	-0.0239646	0.969036
Elovl3	-0.0242092	0.993134
Yars	-0.0242661	0.969725
Pygo2	-0.0245303	0.971245
Dcp1a	-0.0245859	0.974723
Rpl9	-0.024955	0.966457
Ptpra	-0.0255173	0.96436
Mbd2	-0.025587	0.964827
Cd151	-0.0261215	0.95924
Ubox5	-0.0262399	0.967472
Polr3d	-0.026486	0.962362
Sdad1	-0.0266065	0.964994
Zbtb39	-0.0266328	0.975224
Ncoa3	-0.0266619	0.972063
Naif1	-0.0275176	0.962644
Mdk	-0.0278018	0.954578
Ctbs	-0.0279875	0.968386
Lta4h	-0.0284501	0.974512
Tspan14	-0.0294634	0.95983
Zfp593	-0.029805	0.95983
Bop1	-0.029906	0.97674
Otub2	-0.030115	0.975568
Mocs3	-0.0301565	0.974575
Ino80e	-0.0303496	0.962644
Ppil2	-0.0303841	0.956462
Txnip	-0.0313338	0.975686
Rsbn1l	-0.0318899	0.962634
Irf3	-0.0325244	0.952158
Aunip	-0.0327288	0.960695
Aurkb	-0.0332374	0.960105
Dync1i2	-0.0332919	0.925923
Rrm2	-0.0333571	0.969036
Nup107	-0.0334593	0.935869
Lztfl1	-0.033872	0.946611
Fancb	-0.0339633	0.950207
Bin1	-0.0341535	0.966806
Rpp14	-0.0346482	0.959836
Atf6	-0.0348235	0.95238
Frmd6	-0.0355989	0.956401
Mrrf	-0.0356428	0.929786
Rfxap	-0.0357377	0.93107
Tacc3	-0.0361691	0.949551
Ctbp2	-0.0362593	0.961876
Lyrm4	-0.0363679	0.938361
Mlh1	-0.0365054	0.938327
Sytl2	-0.0365713	0.971332
Fam118a	-0.0371223	0.955817
Cyth2	-0.0371513	0.936477
Ccdc33	-0.0373386	0.977697
Rbck1	-0.0374428	0.933353
Apool	-0.0378273	0.942349
Armc10	-0.0378469	0.933092
Nek6	-0.0380589	0.964848
Vcp	-0.0380921	0.95238
Fkbp5	-0.0383075	0.957087
Sun1	-0.0383595	0.931665
Zbtb46	-0.0386241	0.978611
Mbtps2	-0.0391431	0.927461
Nt5c2	-0.0397153	0.961679
Klhl18	-0.0398016	0.959921
Pla2g12a	-0.040044	0.946439
Ar	-0.0402345	0.967534
Gnl2	-0.0410858	0.928719
Ski	-0.0411565	0.948581
Kat5	-0.041296	0.922108
Fen1	-0.0413614	0.956462
Metrn	-0.0415626	0.957424
Nup133	-0.0416344	0.935018
Anxa11	-0.0419351	0.976424
Caprin1	-0.0423577	0.92577
Cnot10	-0.0425984	0.935474
Prr14l	-0.0430363	0.941366
Oma1	-0.0431354	0.90633
Atg7	-0.0431715	0.946439
Zfp626	-0.0433229	0.928988
Ly6g6e	-0.0438408	0.981267
Prdm11	-0.044041	0.961189
Csrnp3	-0.0441065	0.975896
Srrt	-0.0442355	0.959836
Tnrc6b	-0.0443911	0.955546
Arl10	-0.0444001	0.92396
Fam168a	-0.0444271	0.948694
Dnah5	-0.0444889	0.981336
Slc39a11	-0.044491	0.939002
Creb1	-0.0445432	0.929201
Ing4	-0.0449255	0.959621
Igsf3	-0.0451283	0.950098
Zfp532	-0.0452879	0.945235
Fntb	-0.0453126	0.936748
Exoc3	-0.0453596	0.91631
Zdhhc20	-0.0454976	0.936697
Gm2000	-0.0457776	0.907361
Atp6v1f	-0.0458605	0.898862
Midn	-0.0467243	0.95621
Cenpt	-0.047032	0.930538
Phldb3	-0.0472872	0.965407
Lman2	-0.0473521	0.92577
Pef1	-0.047448	0.890458
Elmsan1	-0.0476077	0.946961
Vamp4	-0.0477363	0.93107
Wdr34	-0.0480366	0.93107
Esrrg	-0.0482811	0.97874
Nadsyn1	-0.0484848	0.938415
Rdh11	-0.0489745	0.911236
Frem1	-0.0490049	0.982759
Zfp608	-0.0490091	0.934812
Phf1	-0.049052	0.959
Psmb5	-0.0493042	0.901462
Lcor	-0.0498982	0.932165
[truncated: 2,584 more rows]
